# Supplementary material for: RepB C-terminus mutation of a pRi-repABC binary vector affects plasmid copy number in Agrobacterium and transgene copy number in plants
Source: PLoS One. 2018 Nov 9;13(11):e0200972. doi: 10.1371/journal.pone.0200972 (PMC6226153; doi:10.1371/journal.pone.0200972)
Supplement: S1 Table — (XLSX) [file pone.0200972.s002.xlsx]

## Sheet: Plasmid copy
Taqman primers
Name	Seq
rcLipA-F257	CCGCTTTTCCCGACGAT
rcLipA-R311	AGCCTTCCACGCCTTTCCT
rcLipA-P275	VIC-CCACCTTGCAGATTG-MGB
GUS F	ACCGAATACGGCGTGGATAC			S1 Table: Agrobacterium binary vector copy number determination by ddPCR
GUS R	TCCAGCCATGCACACTGATAC
GUS P	6FAM-TGTACACCGACATGTGG -MGB
						A	B	C	D	E	F
			Probe Combination	DNA conc.	Tech Rep	nt ABI	OriV	OriRI native	repBY299H	repBT486C	Y299H+T486C
			GUS/LipA	0.6pg/ul	1	0.0228253	12.5	1.02941	8.87681	1.52245	9.1404
			GUS/LipA	0.6pg/ul	2	0.0547945	10.9014	1.09231	9.47566	1.31228	10.4746
			GUS/LipA	0.6pg/ul	3	0.0181787	12.1667	0.913043	10.1255	1.29278	9.21212
			GUS/LipA	0.6pg/ul	4	0.012439	12	0.914286	9.54545	1.26749	8.6
				Mean	GUS/LipA	0.0270594	11.892	0.987262	9.50586	1.34875	9.35677
				StDev	GUS/LipA	0.0189718	0.692349	0.088779	0.510609	0.117243	0.793711
ANOVA
Effect	NumDF	DenDF	FValue	ProbF
trt	5	18	481.1	1.67967e-18
Effect	trt	Estimate	Line1 significant group	The two trt are significnat different if there is no common letter in column D
trt	OriV	11.8925	a	is sig. high than others
trt	repBY299	9.51	b	is not sig. different from Y299H but sig. higher than follow 3.
trt	Y299H_T4	9.355	b
trt	repBT486	1.3475	c	is not sig. different from OriRI but sig. higher than follow 1.
trt	OriRI_na	0.985	c
trt	nt_ABI	0.025	d
Statistical analysis
Effect	trt	_trt	Estimate	StdErr	DF	tValue	Probt	Alpha	Lower	Upper
trt	OriRI_na	OriV	-10.9075	0.340451	18	-32.0384	2.50672e-17	0.05	-11.6228	-10.1922
trt	OriRI_na	Y299H_T4	-8.37	0.340451	18	-24.585	2.65877e-15	0.05	-9.08526	-7.65474
trt	OriRI_na	nt_ABI	0.96	0.340451	18	2.81979	0.0113449	0.05	0.244739	1.67526
trt	OriRI_na	repBT486	-0.3625	0.340451	18	-1.06476	0.301058	0.05	-1.07776	0.352761
trt	OriRI_na	repBY299	-8.525	0.340451	18	-25.0403	1.92802e-15	0.05	-9.24026	-7.80974
trt	OriV	Y299H_T4	2.5375	0.340451	18	7.45335	6.61465e-07	0.05	1.82224	3.25276
trt	OriV	nt_ABI	11.8675	0.340451	18	34.8582	5.61877e-18	0.05	11.1522	12.5828
trt	OriV	repBT486	10.545	0.340451	18	30.9736	4.55877e-17	0.05	9.82974	11.2603
trt	OriV	repBY299	2.3825	0.340451	18	6.99807	1.55929e-06	0.05	1.66724	3.09776
trt	Y299H_T4	nt_ABI	9.33	0.340451	18	27.4048	3.95269e-16	0.05	8.61474	10.0453
trt	Y299H_T4	repBT486	8.0075	0.340451	18	23.5203	5.76585e-15	0.05	7.29224	8.72276
trt	Y299H_T4	repBY299	-0.155	0.340451	18	-0.455278	0.654353	0.05	-0.870261	0.560261
trt	nt_ABI	repBT486	-1.3225	0.340451	18	-3.88455	0.00108617	0.05	-2.03776	-0.607239
trt	nt_ABI	repBY299	-9.485	0.340451	18	-27.8601	2.95739e-16	0.05	-10.2003	-8.76974
trt	repBT486	repBY299	-8.1625	0.340451	18	-23.9755	4.12473e-15	0.05	-8.87776	-7.44724
The analysis is conducted by SAS with PRO GLIMMIX procedure .The SAS version is as follows
NOTE: Copyright (c) 2002-2012 by SAS Institute Inc., Cary, NC, USA.
NOTE: SAS (r) Proprietary Software 9.4 (TS1M4)
Licensed to MONSANTO CO, Site 70082496.
