# Supplementary material for: RepB C-terminus mutation of a pRi-repABC binary vector affects plasmid copy number in Agrobacterium and transgene copy number in plants
Source: PLoS One. 2018 Nov 9;13(11):e0200972. doi: 10.1371/journal.pone.0200972 (PMC6226153; doi:10.1371/journal.pone.0200972)
Supplement: S2 Table — (XLSX) [file pone.0200972.s003.xlsx]

## Sheet: Canola transformation
	S2 Table: Raw data of the comparison among RK2 oriV, oriRi, and oriRi RepBY299H mutant binary vectors in canola transformation
Expt	event # to assay	# 0 CP4	# uncall/ failed	# 1 copy CP4	# 2 Copy CP4	# >2 copy CP4	Total added	#with + results	# PASS (1, 1,neg)	# Explants	POS events	% TF	StdDevTF	StdErrorTF	% 1 Copy CP4	StdDev%1copy	StdError%1copy	% Pass 1 copy BKB-free	StdDev%PASS	StdError%PASS	BKB events	% BKB freq	StdDev%BKBfreq	StdError%BKBfreq
774	99	3	1	27	31	37	99	95	21	1092	96	0.0879121			0.284211			0.221053			18	0.1875
776	116	6	2	33	22	53	116	108	11	1116	109	0.0976703			0.305556			0.101852			22	0.201835
779	225	8	1	68	61	87	225	216	45	1080	216	0.2			0.314815			0.208333			35	0.162037
Total				128				419	77	3288	421	0.128041			0.305489			0.183771			75	0.178147
Average												0.128527	0.062089	0.0363094	0.301527	0.0156948	0.00917826	0.177079	0.0654585	0.0382798			0.0201565	0.0117875
Expt	# to GAMA	# 0 CP4	# uncall/failed	# 1 copy CP4	# 2 Copy CP4	# >2 copy CP4	Total added	#with + results	# PASS (1, 1,neg)	# Explants	# POS	% TF			% 1 Copy CP4			% Pass
775	124	5	3	74	21	21	124	116	51	1140	116	0.101754			0.637931			0.439655			9	0.0775862
777	119	7	3	56	35	18	119	109	37	1152	110	0.0954861			0.513761			0.33945			7	0.0636364
780	165	11	1	77	37	39	165	153	66	1260	153	0.121429			0.503268			0.431373			9	0.0588235
Total				207				378	154	3552	379	0.1067			0.547619			0.407407			25	0.0659631
Average												0.106223	0.0135362	0.00791592	0.551653	0.0749025	0.0438026	0.403492	0.0556172	0.0325247			0.00974508	0.00569888
Expt	# to GAMA	# 0 CP4	# uncall/failed	# 1 copy CP4	# 2 Copy CP4	# >2 copy CP4	Total added	#with + results	# PASS (1, 1,neg)	# Explants	# POS	% TF			% 1 Copy CP4			% Pass
773	121	1	4	41	19	56	121	116	33	1128	117	0.103723			0.353448			0.284483			25	0.213675
778	172	10	3	40	50	69	172	159	20	1200	159	0.1325			0.251572			0.125786			29	0.18239
781		6	2	58	56	72	194	186	31	1512	186	0.123016			0.311828			0.166667			45	0.241935
Total				139				461	84	3840	462	0.120313			0.301518			0.182213			99	0.214286
Average												0.119746	0.0146642	0.00857558	0.305616	0.0512213	0.0299539	0.192312	0.0823979	0.0481859			0.0297856	0.0174185
Statistical analyses
Reference:
http://www.statsoft.com/Textbook/Generalized-Linear-Models
